# Supplementary material for: Endoplasmic reticulum stress in breast cancer: a predictive model for prognosis and therapy selection
Source: Front Immunol. 2024 Feb 19;15:1332942. doi: 10.3389/fimmu.2024.1332942 (PMC10910050; doi:10.3389/fimmu.2024.1332942)
Supplement: Supplementary file 1 [file Table_1.xlsx]

## Sheet: Sheet1
Table S1: Clinical Characteristics of BC patients
Sample	Age	Gender	Status	Primary lesion (cm)	Anatomic neoplasm	Histological type	Subtype	HER2	TNM	Stage
#1	53	Female	Alive	4.6*4.0	Right Outer	Infiltrating Ductal Carcinoma	HER2	Positive	T2N1M0	IIB
#2	54	Female	Alive	2.1*1.0	Left Inner	Infiltrating Ductal Carcinoma	LuminalB	Negative	T4N1M0	IIIB
#3	64	Female	Alive	2.5*2.2	Left Upper Outer Quadrant	Infiltrating Ductal Carcinoma	LuminalB	Negative	T2N0M0	IIA
#4	49	Female	Alive	2.8*2.2	Right Upper Inner Quadrant	Infiltrating Ductal Carcinoma	LuminalB	Negative	T2N1M0	IIB
#5	53	Female	Alive	2.4*2.1	Left Upper Outer Quadrant	Infiltrating Ductal Carcinoma	TNBC	Negative	T2N1M0	IIB
#6	63	Female	Alive	3.2*2.8	Left Lower Outer Quadrant	Infiltrating Ductal Carcinoma	HER2	Positive	T2N0M0	IIA
#7	51	Female	Alive	6.7*1.9	Left Inner	Infiltrating Ductal Carcinoma	LuminalB	Negative	T1N3M0	IIIC
#8	54	Female	Alive	1.5*0.5	Right Upper Outer Quadrant	Infiltrating Ductal Carcinoma	LuminalB	Negative	T1N0M0	I
#9	75	Female	Alive	3.0*3.0	Left Lower Outer Quadrant	Infiltrating Ductal Carcinoma	LuminalB	Negative	T2N1M0	IIB
#10	37	Female	Alive	2.2*1.3	Left Inner	Infiltrating Ductal Carcinoma	LuminalA	Negative	T2N0M0	IIA
#11	66	Female	Alive	3.1*1.7	Left Upper Outer Quadrant	Infiltrating Ductal Carcinoma	LuminalB	Negative	T2N1M0	IIB
#12	41	Female	Alive	3.0*2.7	Left Lower Outer Quadrant	Infiltrating Ductal Carcinoma	LuminalB	Negative	T2N0M0	IIA
#13	39	Female	Alive	1.9*1.2	Right Upper Inner Quadrant	Infiltrating Ductal Carcinoma	LuminalB	Negative	T2N1M0	IIB
#14	71	Female	Alive	3.7*1.9	Left Inner	Infiltrating Ductal Carcinoma	LuminalB	Negative	T2N1M0	IIB
#15	63	Female	Alive	2.6*2.7	Left Inner	Infiltrating Ductal Carcinoma	LuminalB	Negative	T2N0M0	IIA
#16	51	Female	Alive	2.2*1.6	Left Upper Outer Quadrant	Infiltrating Ductal Carcinoma	TNBC	Negative	T2N0M0	IIA
#17	42	Female	Alive	3.0*2.6	Left Upper Outer Quadrant	Infiltrating Ductal Carcinoma	LuminalA	Negative	T1N3M0	IIIC
#18	34	Female	Alive	3.4*2.8	Left Upper Outer Quadrant	Infiltrating Ductal Carcinoma	LuminalB	Negative	T2N1M0	IIB
#19	54	Female	Alive	1.9*2.0	Right Upper Inner Quadrant	Infiltrating Ductal Carcinoma	HER2	Positive	T1N0M0	I
#20	65	Female	Alive	3.3*1.9	Right Outer	Infiltrating Ductal Carcinoma	LuminalB	Negative	T2N1M0	IIB
#21	57	Female	Alive	2.7*1.8	Right Upper Inner Quadrant	Infiltrating Ductal Carcinoma	LuminalB	Negative	T2N0M0	IIA
#22	45	Female	Alive	3.0*2.1	Right Upper Inner Quadrant	Infiltrating Ductal Carcinoma	LuminalB	Negative	T2N1M0	IIB
#23	61	Female	Alive	2.2*2.6	Right Outer	Infiltrating Ductal Carcinoma	TNBC	Negative	T2N1M0	IIB
#24	49	Female	Alive	3.7*2.4	Left Lower Outer Quadrant	Infiltrating Ductal Carcinoma	LuminalB	Negative	T4N1M0	IIIB
#25	43	Female	Alive	4.1*2.8	Left Lower Outer Quadrant	Infiltrating Ductal Carcinoma	LuminalA	Negative	T2N0M0	IIA
#26	50	Female	Alive	2.6*3.1	Left Lower Outer Quadrant	Infiltrating Ductal Carcinoma	LuminalB	Negative	T2N1M0	IIB
#27	54	Female	Alive	2.2*1.7	Left Upper Outer Quadrant	Infiltrating Ductal Carcinoma	HER2	Positive	T2N1M0	IIB
#28	56	Female	Alive	2.6*1.4	Right Upper Inner Quadrant	Infiltrating Ductal Carcinoma	LuminalB	Negative	T2N0M0	IIA
#29	67	Female	Alive	3.6*1.8	Right Outer	Infiltrating Ductal Carcinoma	LuminalB	Negative	T1N3M0	IIIC
#30	61	Female	Alive	0.7*1.6	Left Lower Outer Quadrant	Infiltrating Ductal Carcinoma	LuminalB	Negative	T1N0M0	I
