# Supplementary material for: Endoplasmic reticulum stress in breast cancer: a predictive model for prognosis and therapy selection
Source: Front Immunol. 2024 Feb 19;15:1332942. doi: 10.3389/fimmu.2024.1332942 (PMC10910050; doi:10.3389/fimmu.2024.1332942)
Supplement: Supplementary file 2 [file Table_2.xlsx]

## Sheet: Sheet1
Table S2. Antibodies used in this study.
Antibody	Source	Dilutions
α CD27	BIOSS (54318R)	1: 200
α CD69	BIOSS (2499R)	1: 200
α CD203C	BIOSS (1568R)	1: 200
α CD86	BIOSS (1035R)	1: 100
α CD193	BIOSS (1167R)	1: 200
α Granulocyte	BIOSS (1023R)	1: 200
α CTLA4	BIOSS (1179R)	1: 200
α LAG3	BIOSS (2646R)	1: 200
α TIM-3	BIOSS (7363R)	1: 200
α PD-L1	Proteintech (66248)	1: 200
α CD4	ZSGB-BIO (ZA-0519)	1: 100
α CD8	ZSGB-BIO (ZA-0508)	1: 100
α CD45RO	ZSGB-BIO (ZM-0055)	1: 100
α CD138	ZSGB-BIO (ZA-0584)	1: 100
α CD163	ZSGB-BIO (ZM-0428)	1: 100
α PD1	ZSGB-BIO (ZM-0381)	1: 100
