# Supplementary material for: Endoplasmic reticulum stress in breast cancer: a predictive model for prognosis and therapy selection
Source: Front Immunol. 2024 Feb 19;15:1332942. doi: 10.3389/fimmu.2024.1332942 (PMC10910050; doi:10.3389/fimmu.2024.1332942)
Supplement: Supplementary file 3 [file Table_3.xlsx]

## Sheet: degs
Table S3. Differentially expressed ERS genes between tumor and normal tissues.
Gene	logFC	AveExpr	t	P.Value	adj.P.Val	B
COL10A1	8.73721	3.89362	55.8238	0	0	809.125
LGI4	-4.1536	1.0352	-51.7243	0	0	737.59
CDK1	3.09953	4.05148	42.7689	7.84548e-256	2.01106e-253	575.407
CAV1	-3.04184	5.58992	-42.0806	2.66889e-250	5.13095e-248	562.684
CDKN3	3.03765	3.44553	41.8064	4.29776e-248	6.60996e-246	557.607
ADRB2	-3.79879	0.104076	-41.1612	6.80136e-243	8.71707e-241	545.648
PPARG	-3.374	3.01438	-40.4635	2.91038e-237	3.19726e-235	532.695
CDK5	1.67176	3.9153	40.2644	1.18299e-235	1.13714e-233	528.994
MYOC	-8.24181	-4.24747	-40.2484	1.59202e-235	1.36029e-233	528.697
GABARAPL1	-2.03123	5.18979	-39.7946	7.42767e-232	5.71188e-230	520.258
SCN4A	-4.73774	-1.22508	-39.5684	5.01427e-230	3.50543e-228	516.05
TXNIP	-2.46033	8.17249	-37.4055	1.65674e-212	1.06169e-210	475.753
PARP1	1.54953	6.23517	36.6645	1.67867e-206	9.92997e-205	461.939
VWF	-2.24485	5.37948	-35.8559	5.96948e-200	3.27895e-198	446.871
LPL	-4.29278	3.57909	-35.6563	2.46865e-198	1.2656e-196	443.153
HM13	1.11239	7.2522	35.0679	1.43124e-193	6.87888e-192	432.197
GJB2	4.36399	2.8095	34.9389	1.5824e-192	7.15804e-191	429.796
PDIA3	1.33507	8.66064	34.6075	7.55552e-190	3.22788e-188	423.635
RPN1	1.09482	7.43671	34.4558	1.27366e-188	5.15496e-187	420.813
FOXO1	-2.10874	2.83435	-34.271	3.9626e-187	1.52362e-185	417.379
RYR3	-4.15708	-2.48926	-34.175	2.35924e-186	8.63932e-185	415.597
CALR	1.28881	9.08552	34.154	3.48501e-186	1.21817e-184	415.207
FN1	2.88828	9.51813	34.1463	4.0265e-186	1.34625e-184	415.063
TMCO1	1.50119	7.08391	34.1378	4.71344e-186	1.51027e-184	414.906
EIF2AK1	1.25399	6.19666	34.055	2.1977e-185	6.76012e-184	413.368
PSMA5	1.07214	6.01769	33.6124	8.17349e-182	2.41747e-180	405.156
PPP1CA	1.2477	7.13003	33.2709	4.61995e-179	1.31583e-177	398.826
CD36	-4.52278	5.29121	-33.0752	1.73878e-177	4.77544e-176	395.202
RPN2	1.30473	7.88773	32.5543	2.6833e-173	7.11538e-172	385.569
ALG1	1.26167	4.53967	32.2596	6.2307e-171	1.59714e-169	380.127
PDIA4	1.4168	6.45494	32.1482	4.87725e-170	1.20987e-168	378.072
HSPA4	1.25023	6.34868	31.7103	1.56761e-166	3.76717e-165	370.006
NLRP1	-2.10033	2.79566	-31.6822	2.63365e-166	6.13721e-165	369.488
BMP2	-3.05206	-0.572555	-31.5722	1.99736e-165	4.51755e-164	367.464
CKAP4	1.36033	5.60153	31.3645	9.11802e-164	2.00336e-162	363.648
APOB	-5.33335	-5.91616	-31.3359	1.54408e-163	3.29833e-162	363.122
CAT	-1.54793	5.85979	-31.108	1.01737e-161	2.11448e-160	358.939
DMD	-2.73158	1.82483	-30.832	1.60923e-159	3.25657e-158	353.881
TMED9	1.05269	7.41456	30.5869	1.43641e-157	2.83231e-156	349.395
SSR2	1.02125	8.58421	30.4125	3.49319e-156	6.71567e-155	346.208
SEC31B	-2.37357	1.34069	-29.902	3.89769e-152	7.13649e-151	336.9
GBA	1.2632	5.86447	29.5717	1.58953e-149	2.84268e-148	330.897
CRYAB	-3.5338	6.3062	-29.4155	2.71511e-148	4.74528e-147	328.062
CASQ2	-3.62425	-0.528062	-29.1315	4.68193e-146	7.82697e-145	322.919
SRPRB	1.17103	5.54473	28.9541	1.16319e-144	1.90318e-143	319.71
LEP	-6.94932	-1.13202	-28.8581	6.60102e-144	1.05754e-142	317.977
PRDX1	1.13582	9.05502	28.8097	1.58247e-143	2.48351e-142	317.103
BAK1	1.17665	3.93182	28.6605	2.33838e-142	3.59643e-141	314.414
DES	-4.60363	0.166259	-28.5541	1.59218e-141	2.40075e-140	312.498
ELANE	-5.73738	-4.1536	-28.4879	5.25123e-141	7.76576e-140	311.307
CISD2	1.07447	4.27365	28.089	6.842e-138	9.92736e-137	304.144
IGF1	-3.05525	2.30234	-28.0421	1.5869e-137	2.25987e-136	303.304
P4HB	1.08725	9.28092	27.9457	8.93717e-137	1.24958e-135	301.578
CANT1	1.72129	5.77341	27.7092	6.16563e-135	8.31819e-134	297.35
ARL6IP1	1.32649	7.41992	27.589	5.27684e-134	6.99636e-133	295.206
EGFR	-2.96844	2.23909	-27.5779	6.43147e-134	8.38271e-133	295.008
TXN	1.03735	7.91789	27.471	4.33624e-133	5.4665e-132	293.102
TRIB3	1.75691	4.08605	27.4356	8.15146e-133	1.01104e-131	292.472
LPIN1	-1.85811	3.22322	-27.2914	1.06334e-131	1.29795e-130	289.907
EBP	1.18471	5.71783	27.1569	1.16318e-130	1.39763e-129	287.519
MANF	1.01387	6.72635	27.0792	4.62156e-130	5.46766e-129	286.141
VIM	-1.54659	9.69065	-26.8522	2.59005e-128	2.97276e-127	282.121
LMAN2	1.01843	7.18162	26.8021	6.29235e-128	7.1159e-127	281.234
PLA2G6	-1.8077	3.73259	-26.757	1.396e-127	1.55583e-126	280.439
GAPDH	1.23489	11.1419	26.7479	1.64032e-127	1.80201e-126	280.278
SEC23B	1.27185	5.56202	26.5864	2.84715e-126	3.08375e-125	277.428
TRPC1	-1.89964	0.742953	-26.578	3.3008e-126	3.52543e-125	277.28
MMP9	3.45121	4.0501	26.4146	5.89285e-125	6.12379e-124	274.402
PPP1R15A	-1.42712	5.01201	-26.3971	8.02301e-125	8.22626e-124	274.094
TMED2	1.12083	7.38108	26.2511	1.04743e-123	1.03266e-122	271.529
CASP12	-3.75367	-2.82312	-26.1518	5.98819e-123	5.82901e-122	269.788
ANK2	-2.27583	1.95165	-25.6483	4.01782e-119	3.63495e-118	260.99
JPH2	-2.7698	0.108993	-25.6429	4.41885e-119	3.95127e-118	260.895
FBXO6	1.1339	3.75399	25.4723	8.62618e-118	7.62475e-117	257.929
GFAP	-3.98152	-1.54927	-25.3089	1.47459e-116	1.27411e-115	255.094
CYP1A1	-5.41096	-4.57372	-25.2768	2.57373e-116	2.19911e-115	254.538
COMP	3.62551	4.39046	25.2329	5.50958e-116	4.6559e-115	253.778
CES1	-3.1552	3.16532	-25.1193	3.94879e-115	3.30067e-114	251.812
COL1A1	2.56467	9.25547	25.0709	9.1124e-115	7.53488e-114	250.977
RECK	-1.70939	2.29039	-25.016	2.35686e-114	1.92811e-113	250.029
NR3C2	-2.18978	0.668143	-24.9537	6.90845e-114	5.59221e-113	248.955
PKD1	-1.38324	4.60173	-24.8448	4.52188e-113	3.62221e-112	247.079
CAV3	-4.54067	-6.47121	-24.7328	3.11381e-112	2.46858e-111	245.153
ERMP1	1.66024	4.33041	24.4479	4.14266e-110	3.18571e-109	240.27
STIP1	1.0282	6.65348	24.2378	1.50495e-108	1.14584e-107	236.684
TCF7L2	-1.4962	3.64917	-24.1621	5.47212e-108	4.12555e-107	235.395
TRDN	-4.97086	-4.47084	-24.0809	2.1839e-107	1.6305e-106	234.014
DAB2IP	-1.20517	3.80938	-23.9578	1.77316e-106	1.31111e-105	231.923
FOXRED2	1.37064	3.21715	23.7021	1.35199e-104	9.90172e-104	227.597
HYOU1	1.03436	5.81858	23.6462	3.47743e-104	2.52277e-103	226.654
SET	1.01167	7.8431	23.4874	5.07277e-103	3.612e-102	223.979
UGGT1	1.02454	3.9013	23.4227	1.50751e-102	1.05388e-101	222.891
COPA	1.1032	6.65149	23.4189	1.60706e-102	1.11336e-101	222.828
PKD2	-1.59349	3.15882	-23.2821	1.60171e-101	1.09975e-100	220.533
BSCL2	1.30828	6.29285	23.2808	1.63516e-101	1.11278e-100	220.512
FABP1	-4.736	-7.35228	-22.8408	2.55607e-98	1.65178e-97	213.171
PTGIS	-2.20833	2.28946	-22.6172	1.04839e-96	6.71842e-96	209.464
ADIPOQ	-6.34207	1.29581	-22.5308	4.38304e-96	2.74029e-95	208.037
TTN	-2.04498	-3.35044	-22.4259	2.47801e-95	1.52447e-94	206.308
HSPH1	1.13695	5.72856	22.2856	2.50411e-94	1.51627e-93	203.999
JUN	-1.68535	6.2121	-22.2839	2.57209e-94	1.54526e-93	203.973
C9orf72	-1.16524	2.36619	-22.1374	2.85659e-93	1.68978e-92	201.57
SNCA	-1.53937	1.7024	-22.0965	5.58722e-93	3.27983e-92	200.9
NGF	-2.02661	-0.518856	-21.8858	1.75187e-91	1.00328e-90	197.462
TF	-3.29955	1.8696	-21.8855	1.76128e-91	1.00328e-90	197.457
DCN	-2.24838	8.83176	-21.7238	2.44909e-90	1.36474e-89	194.83
KDR	-1.36178	3.26468	-21.6859	4.53453e-90	2.50867e-89	194.215
TMEM33	1.13078	4.29188	21.5888	2.19141e-89	1.19517e-88	192.643
AVP	-3.27977	-8.81939	-21.5479	4.25191e-89	2.27064e-88	191.982
PPARGC1A	-2.67352	-1.56924	-21.5227	6.38894e-89	3.38834e-88	191.575
F8	-1.20794	2.96861	-21.2878	2.83265e-87	1.48184e-86	187.792
IGF2BP2	-2.43605	0.342171	-21.2204	8.36921e-87	4.29061e-86	186.711
ACAN	2.6204	-0.303816	21.1919	1.32311e-86	6.73823e-86	186.254
JUP	1.11244	7.15889	21.1741	1.75917e-86	8.90003e-86	185.97
CRP	-4.18081	-6.21434	-21.1199	4.20049e-86	2.09752e-85	185.101
IL6	-2.98539	1.19829	-21.0493	1.30061e-85	6.41133e-85	183.973
KCNE1	-3.10936	-2.25517	-21.0345	1.64759e-85	8.07005e-85	183.737
SGK1	-1.35877	4.96053	-20.8558	2.85212e-84	1.37942e-83	180.893
EDN1	-1.98628	2.55495	-20.8122	5.71415e-84	2.74636e-83	180.199
SPP1	2.50692	6.49	20.6654	5.87129e-83	2.78705e-82	177.875
BRCA1	1.44968	2.13188	20.5135	6.49089e-82	3.06227e-81	175.477
HSD11B1	-2.12136	1.18404	-20.4403	2.05888e-81	9.65414e-81	174.326
C1R	-1.47105	7.2731	-20.4133	3.15211e-81	1.46908e-80	173.901
NOS3	-1.33808	2.51787	-20.3841	4.99553e-81	2.3142e-80	173.441
TNFSF11	3.45463	-1.78482	20.2657	3.20754e-80	1.47701e-79	171.586
TERT	3.23912	-4.49455	20.1163	3.3233e-79	1.5212e-78	169.254
MYH7	-4.16919	-7.39996	-20.1011	4.21578e-79	1.9183e-78	169.017
CFTR	-3.58354	-3.05508	-20.0523	9.0213e-79	4.08081e-78	168.258
TLR4	-1.47881	2.23089	-19.9335	5.73897e-78	2.56586e-77	166.412
HSPA8	1.1192	9.40381	19.9273	6.32208e-78	2.81022e-77	166.315
AGER	-1.46883	1.22423	-19.8865	1.19046e-77	5.2312e-77	165.684
PLN	-2.01251	1.22918	-19.8775	1.37036e-77	5.98754e-77	165.544
NPPB	-3.63589	-8.19985	-19.6826	2.79641e-76	1.19469e-75	162.535
SFTPC	-4.70193	-7.1873	-19.6602	3.95022e-76	1.6783e-75	162.191
PPARA	-1.26113	1.32198	-19.3476	4.79898e-74	1.99482e-73	157.403
CTSD	1.21683	9.20681	19.2627	1.75508e-73	7.21743e-73	156.11
SCN5A	-2.53653	-3.80019	-19.1564	8.85173e-73	3.56386e-72	154.496
ATF3	-1.95966	4.64772	-19.0953	2.23821e-72	8.96448e-72	153.571
NR3C1	-1.1906	3.57475	-19.0845	2.63647e-72	1.05049e-71	153.408
ITIH4	-1.5775	1.09052	-18.8796	5.84372e-71	2.29277e-70	150.317
DSP	2.1774	5.87746	18.8461	9.6798e-71	3.75948e-70	149.814
DHCR24	1.51775	7.19775	18.7682	3.12184e-70	1.20638e-69	148.646
DHCR7	1.27505	5.0328	18.7673	3.16521e-70	1.21702e-69	148.633
GPT	-2.35885	1.27155	-18.6322	2.39621e-69	9.07725e-69	146.614
PIK3R1	-1.47569	4.9485	-18.6067	3.5073e-69	1.32212e-68	146.234
INS	-3.0014	-9.00901	-18.4234	5.38061e-68	1.99888e-67	143.511
GSR	1.15209	4.52768	18.3677	1.23097e-67	4.55104e-67	142.686
SLC2A1	1.28702	5.7302	18.3192	2.52422e-67	9.24345e-67	141.97
ERP27	2.25501	2.88767	18.3038	3.17069e-67	1.15558e-66	141.743
POMC	-2.11046	-1.08177	-18.2548	6.54347e-67	2.36241e-66	141.02
CREB3L1	1.699	4.33553	18.2462	7.42765e-67	2.66909e-66	140.894
GPER1	-1.80801	0.87358	-18.1764	2.07949e-66	7.40337e-66	139.867
CREBRF	-1.06213	2.58178	-18.1524	2.95935e-66	1.04873e-65	139.516
PRKCA	-1.41034	0.236326	-18.0353	1.65372e-65	5.80691e-65	137.8
C1S	-1.54428	7.27003	-17.9644	4.67258e-65	1.62589e-64	136.764
CDH2	2.0323	-0.0762031	17.9559	5.2871e-65	1.83143e-64	136.641
JPH4	-1.50219	-1.87743	-17.868	1.90961e-64	6.55575e-64	135.361
AGR2	4.25601	6.60846	17.8386	2.93045e-64	1.00156e-63	134.934
PRL	-3.70331	-6.29996	-17.8259	3.52443e-64	1.19924e-63	134.75
SCAMP5	1.24406	2.87587	17.5186	3.01744e-62	1.00888e-61	130.314
ACTC1	-3.46404	-3.3846	-17.4985	4.02945e-62	1.34141e-61	130.026
CXCR4	1.27679	5.59675	17.4643	6.58161e-62	2.17222e-61	129.536
HSPA1B	1.08865	7.26163	17.3848	2.06167e-61	6.71791e-61	128.398
AGTR1	-3.07805	1.9357	-17.2634	1.16983e-60	3.76402e-60	126.668
CD40	-1.03988	3.47255	-17.1372	7.04283e-60	2.25664e-59	124.879
CLGN	2.64005	1.25262	17.0665	1.91891e-59	6.0977e-59	123.88
PRKAA1	-1.06345	4.2004	-16.8541	3.83945e-58	1.20022e-57	120.894
MATN3	1.81406	2.65881	16.5279	3.64143e-56	1.11121e-55	116.357
COL1A2	1.60114	9.67239	16.4892	6.22591e-56	1.88493e-55	115.823
RUNX2	1.4118	2.14244	16.4372	1.27771e-55	3.82318e-55	115.106
CCR6	2.89178	-1.31738	16.427	1.47039e-55	4.38267e-55	114.966
MAPK10	-1.70262	1.91249	-16.4195	1.63012e-55	4.84001e-55	114.864
FOS	-1.90864	6.72489	-16.3627	3.56791e-55	1.05123e-54	114.083
FKBP5	-1.52591	4.82563	-16.3094	7.4356e-55	2.17414e-54	113.351
DERL3	1.69999	3.55746	16.2229	2.4357e-54	7.04156e-54	112.169
RSAD2	1.61389	2.81305	16.1903	3.80037e-54	1.08643e-53	111.726
APOA4	-1.76822	-9.39538	-16.1516	6.45405e-54	1.82469e-53	111.198
MPO	-2.02773	-3.63891	-16.1377	7.79993e-54	2.19712e-53	111.01
MYH6	-2.98749	-7.42755	-16.1042	1.23238e-53	3.45875e-53	110.554
MAP3K5	-1.02023	2.3951	-16.0912	1.4711e-53	4.11373e-53	110.377
XBP1	1.64419	9.666	15.8006	7.51112e-52	2.05553e-51	106.459
NHLRC1	1.07698	1.31745	15.7871	9.00475e-52	2.45555e-51	106.279
HP	-3.29177	-0.16657	-15.6649	4.63307e-51	1.25452e-50	104.647
SOD2	-1.05756	7.0845	-15.6334	7.06064e-51	1.90513e-50	104.227
IL1B	1.72038	1.04604	15.22	1.67194e-48	4.37321e-48	98.7823
ADAMTSL1	-1.1437	0.76394	-15.2121	1.85498e-48	4.83552e-48	98.6788
MYC	-1.17293	5.73412	-15.2017	2.12737e-48	5.52685e-48	98.5424
RNF186	-3.76261	-4.96625	-15.1978	2.23748e-48	5.79333e-48	98.4921
EGR1	-1.65215	6.09183	-14.9653	4.61491e-47	1.17124e-46	95.4784
JPH1	1.5541	0.468957	14.8576	1.8554e-46	4.66274e-46	94.0931
ARSH	2.48254	-3.05882	14.7754	5.33818e-46	1.33281e-45	93.0409
FASLG	2.06245	-1.63514	14.6435	2.88121e-45	7.14727e-45	91.3625
BBC3	1.01304	2.93911	14.5988	5.09555e-45	1.24792e-44	90.7949
OXT	-3.17607	-3.56248	-14.5715	7.20517e-45	1.75898e-44	90.45
CCND1	1.44865	6.51442	14.2779	2.91728e-43	6.92404e-43	86.7661
AGR3	4.4096	5.01981	14.1656	1.1857e-42	2.7884e-42	85.3705
CYP2E1	-1.29675	0.0504788	-14.0655	4.10468e-42	9.4506e-42	84.1347
PTGS2	-1.90321	-0.572122	-14.005	8.66874e-42	1.97812e-41	83.3908
RYR2	-1.79089	-2.30531	-13.912	2.72009e-41	6.1522e-41	82.2529
LRRK2	-1.19419	0.721242	-13.804	1.0205e-40	2.28795e-40	80.9373
GCG	-1.84706	-9.14211	-13.3692	1.93152e-38	4.20776e-38	75.7214
SCN2A	-1.95228	-2.74614	-13.2144	1.21085e-37	2.59372e-37	73.8958
CYP1A2	-1.55818	-8.9474	-12.5903	1.67817e-34	3.50682e-34	66.7034
NPY	-3.23657	-6.44265	-12.4253	1.08569e-33	2.25647e-33	64.8477
NOS1	-1.98669	-6.84625	-12.1516	2.30198e-32	4.70804e-32	61.813
ELN	-1.42437	4.92926	-11.9675	1.74231e-31	3.54455e-31	59.8023
CACNB4	-1.23192	-1.26321	-11.8769	4.67325e-31	9.40768e-31	58.8223
ALB	-2.22237	0.224066	-11.8157	9.06539e-31	1.81072e-30	58.1643
PDIA2	-2.02508	-2.75058	-11.6871	3.62258e-30	7.1798e-30	56.7886
TTPA	-1.83701	-2.47357	-11.4664	3.78894e-29	7.32084e-29	54.4579
TNF	1.3804	-0.135201	11.3904	8.43204e-29	1.62106e-28	53.6638
CYBB	1.01407	3.41091	11.2641	3.1552e-28	6.03569e-28	52.354
KRT14	-2.90341	4.69662	-11.1581	9.46678e-28	1.79752e-27	51.2637
BDNF	-1.4696	-3.27054	-10.9474	8.19145e-27	1.54393e-26	49.1227
CACNA1S	-1.48661	-8.5055	-10.9299	9.77838e-27	1.83853e-26	48.947
GPR37	1.10215	0.0969605	10.7318	7.19608e-26	1.34315e-25	46.9674
KCNJ11	1.18846	2.15231	10.6739	1.28201e-25	2.36418e-25	46.3947
MGST1	-1.05695	7.84582	-10.5311	5.26753e-25	9.64459e-25	44.9936
KCNH2	1.41118	-0.786886	10.5128	6.30388e-25	1.15147e-24	44.8156
CLCN1	-1.39212	-4.06362	-10.3582	2.85361e-24	5.11522e-24	43.3188
CALR3	1.87062	-5.97519	9.96409	1.22917e-22	2.15315e-22	39.5907
BGLAP	-1.11346	-0.778391	-9.51533	7.67284e-21	1.3054e-20	35.4984
TLR9	-1.84815	-4.10581	-9.51098	7.97977e-21	1.35462e-20	35.4596
FGFR3	1.27117	1.90037	9.50497	8.42491e-21	1.4239e-20	35.4059
IFNG	1.95326	-3.75958	9.19614	1.31429e-19	2.17821e-19	32.6885
DNAH8	1.5059	-6.80729	9.19256	1.35614e-19	2.24274e-19	32.6575
TTR	-2.12241	-6.08753	-8.9863	8.12742e-19	1.32415e-18	30.8876
ERN2	-1.86682	-6.25715	-8.96473	9.78154e-19	1.58692e-18	30.7045
SERPINA1	1.09126	5.83039	8.44532	7.52471e-17	1.19309e-16	26.4161
MATN1	-1.20215	-4.76821	-8.38281	1.24971e-16	1.97743e-16	25.9155
CALHM1	1.26766	-5.12415	8.28732	2.69549e-16	4.23027e-16	25.1574
ESR1	1.53084	4.72764	7.80376	1.17293e-14	1.80037e-14	21.4394
PCSK9	1.09985	-2.90971	7.49281	1.19358e-13	1.80682e-13	19.1567
GATA1	-1.30505	-4.63587	-7.46137	1.50201e-13	2.26479e-13	18.9307
PON1	-1.55223	-3.29671	-7.45467	1.57731e-13	2.37368e-13	18.8826
SERPINA3	1.05	6.57534	7.2592	6.4535e-13	9.58059e-13	17.4982
WNT1	-1.2279	-7.6522	-6.90421	7.65215e-12	1.10197e-11	15.0714
CNGA3	1.23247	-4.34239	6.83603	1.21487e-11	1.74624e-11	14.6183
COL9A1	-1.40979	-4.70878	-6.67736	3.50591e-11	4.97426e-11	13.5801
COL2A1	1.51486	-0.691284	6.25606	5.24463e-10	7.30638e-10	10.9348
ALOX15	1.16278	-1.74974	6.00879	2.38308e-09	3.29602e-09	9.45809
DSG3	-1.37743	-0.85566	-5.39388	8.09339e-08	1.08429e-07	6.03192
SLC6A4	1.10132	-1.6974	5.2866	1.44532e-07	1.91961e-07	5.47043
