# Supplementary material for: Endoplasmic reticulum stress in breast cancer: a predictive model for prognosis and therapy selection
Source: Front Immunol. 2024 Feb 19;15:1332942. doi: 10.3389/fimmu.2024.1332942 (PMC10910050; doi:10.3389/fimmu.2024.1332942)
Supplement: Supplementary file 4 [file Table_4.xlsx]

## Sheet: info.all
Table S4. List of potential therapeutic agents for high-risk BC patients.
Name	Source	MOA	Target	Correlation.Coefficient	Correlation P value	Log2FC AUC	Score	Phase	Experimental evdience for BRCA treatment
paclitaxel	CTRP	Tubulin inhibitor	TUBB, NR1I2, ABCB1, BCL2, CYP2C8, MAP2, MAP4, MAPT, TLR4, TUBB1	-0.419089	0	0.415238	17.8	Phase 3	PMID: 34465889
methotrexate	CTRP	Dihydrofolate reductase inhibitor	DHFR, AOX1, FOLR1, TYMS	-0.329111	0	0.267788	-99.82	Launched	PMID: 7748187; PMID: 35550508
BI2536	CTRP	PLK inhibitor	PLK1, BRD4, PLK2, PLK3	-0.410997	0	0.372855	-41.18	Phase 2	PMID: 23770244
triazolothiadiazine	CTRP	NA	NA	-0.434724	0	0.201287	NA	preclinical	PMID: 33657444
CR131B	CTRP	NA	NA	-0.444203	0	0.275118	NA	preclinical	NA
vincristine	CTRP	Tubulin inhibitor	TUBB, TUBA4A	-0.371007	0	0.293869	-60.95	Launched	PMID: 16843591; PMID: 35800779
GSK461364	CTRP	PLK inhibitor	PLK1	-0.415391	0	0.370251	-13.7	preclinical	PMID: 33621661; PMID: 31751384
leptomycin	CTRP	NA	NA	-0.360094	0	0.587321	NA	preclinical	PMID: 32360571
SB743921	CTRP	NA	NA	-0.40854	0	0.593811	NA	preclinical	PMID: 27379929
AZD7762	CTRP	CHK inhibitor	CHEK1, CHEK2	-0.421522	0	0.207243	-4.93	preclinical	PMID: 30352905
KX2391	CTRP	NA	NA	-0.42281	0	0.233546	NA	preclinical	NA
vincristine	PRISM	Tubulin inhibitor	TUBB, TUBA4A	-0.303947	0	0.299277	-60.95	Launched	PMID: 16843591; PMID: 35800779
gemcitabine	PRISM	Ribonucleotide reductase inhibitor	RRM1, CMPK1, RRM2, TYMS	-0.315063	0	0.212362	-79.69	Phase 3	PMID: 34580061; PMID: 34238922
LY2606368	PRISM	NA	NA	-0.343427	0	0.260555	NA	Phase 2	PMID: 31492187
ispinesib	PRISM	Kinesin-like spindle protein inhibitor	KIF11	-0.452218	0	0.329866	-35.92	Phase 1	PMID: 20068098; PMID: 32911668
